# Supplementary material for: Review of Current Human Genome-Scale Metabolic Models for Brain Cancer and Neurodegenerative Diseases
Source: Cells. 2022 Aug 10;11(16):2486. doi: 10.3390/cells11162486 (PMC9406599; doi:10.3390/cells11162486)
Supplement: Supplementary file 1 [file cells-11-02486-s001.zip]

Archive with 2 entries (2 files):
- supplementary File 1.pdf
- Supplementary File 2.xlsx
